# Supplementary material for: The Effect of Cataract on Early Stage Glaucoma Detection Using Spatial and Temporal Contrast Sensitivity Tests
Source: PLoS One. 2015 Jun 8;10(6):e0128681. doi: 10.1371/journal.pone.0128681 (PMC4460016; doi:10.1371/journal.pone.0128681)
Supplement: S1 Table — (XLS) [file pone.0128681.s001.xls]

## Sheet: Tabelle1
female/male	Control subjects		Sf/cpd logcontrast						Logcontrast with glare				Flicker 20 Hz				Visual Acuity	Age	Nuclear Sclerosis	Cortical Spokes
	Nr.	Init.	0.5	Glarefactor 0,5	1.5	Glarefactor 1,5	3	Glarefactor 3	0.5	1.5	3		0.5	1.5	3
f	1	EC	1.64	0.46	1.99	0.41	1.88	0.27	1.18	1.58	1.61		0.56	0.59			>20/15	65	1	1
f	2	GC	1.56	0.62	1.71	0.47	1.71	0.43	0.94	1.24	1.28		0.66	0.58	0.46		20/20-	65	1	1
f	3	KA	1.54	0.48	1.73	0.42	1.73	0.47	1.06	1.31	1.26		0.68				20/25	73	2	2
f	4	KM	1.86	0.3	1.99	-0.02	1.99	0.2	1.56	2.01	1.79		1.24	1.13	0.88		>20/15	42	0.5	0
m	5	RF	1.93	0.62	2.13	0.22	2.16	0.37	1.31	1.91	1.79		0.81	0.83	0.49		20/20	69	1	0
m	6	RFJ	1.79	0.55	2.04	0.26	1.93	0.19	1.24	1.78	1.74		1.11	1.06	0.73		>20/15	45	1	0
m	7	KJJ	2.03	0.5	2.28	0.45	2.16	0.25	1.53	1.83	1.91		1.39	1.24	0.83		>20/15	38	0.5	0
f	8	BC	1.66	0.77	1.91	0.62	1.81	0.98	0.89	1.29	0.83		0.89	0.71	0.43		20/20	64	1	1
m	9	SA	1.79	0.51	2.03	0.49	1.83	0.39	1.28	1.54	1.44		0.71	0.54			20/15	66	1	2
m	10	LW	1.81	0.97	1.96	0.52	2.16	0.45	0.84	1.44	1.71		1.08	0.93	0.56		20/20	64	1	1
m	11	AR	1.88	0.64	2.11	0.3	2.03	0.55	1.24	1.81	1.48		1.38	1.13	0.83		20/15	54	1	0
f	12	FM	1.69	0.5	1.93	0.52	1.94	0.41	1.19	1.41	1.53		0.58	0.54			20/20	67	2	1
m	13	RJ	1.48	0.52	1.81	0.48	1.58	0.49	0.96	1.33	1.09		0.93	0.64			20/15	73	2	1
f	14	BE	1.94	0.51	2.01	0.2	1.93	0.25	1.43	1.81	1.68		0.74	0.86	0.64		20/20	58	1	0
m	15	BF	1.84	0.45	2.01	0.37	2.11	0.35	1.39	1.64	1.76		1.16	0.99	0.63		20/15	52	1	0
m	16	BW	1.91	0.6	2.03	0.45	1.98	0.37	1.31	1.58	1.61		0.73	0.61	0.51		20/20	60	1	0
m	17	HJ	1.81	0.37	2.03	0.37	2.03	0.4	1.44	1.66	1.63		0.81	0.68	0.51		20/15	53	1	0
m	18	KF	1.81	0.45	1.9	0.41	1.76	0.4	1.36	1.49	1.36		0.78	0.76	0.46		20/20	57	1	0
f	19	HAGA	1.88	0.59	1.98	0.52	1.98	0.4	1.29	1.46	1.58		1.31	0.94	0.71		20/15	52	1	0
f	20	MOTH	1.78	0.8	1.74	0.46	1.41	0.23	0.98	1.28	1.18		0.66	0.51			20/25	62	3	2
m	21	WAJO	1.93	0.42	2.04	0.18	2.09	0.13	1.51	1.86	1.96		1.13	0.99	0.71		20/15	51	1	0
m	22	KLFR	1.76	0.7	2.03	0.7	1.94	0.41	1.06	1.33	1.53		0.71	0.53			20/20	63	2	0
f	23	REHI	1.89	0.68	2.03	0.47	2.08	0.29	1.21	1.56	1.79		0.81	0.81	0.56		20/20	64	2	1
f	24	HAER	1.84	0.83	2.06	0.5	1.99	0.73	1.01	1.56	1.26		1.01	0.86	0.63		20/15	51	1	0
f	25	EBMA	1.98	0.49	2.23	0.47	2.03	0.35	1.49	1.76	1.68		1.13	0.79	0.44		20/20	55	1	0
f	26	SAEL	1.81	0.43	2.03	0.42	2.08	0.42	1.38	1.61	1.66		0.71	0.58			20/20	63	1	0
f	27	ZIMA	1.81	0.88	1.98	0.62	1.94	0.61	0.93	1.36	1.33						20/25	68	2	1
