# Supplementary material for: The Effect of Cataract on Early Stage Glaucoma Detection Using Spatial and Temporal Contrast Sensitivity Tests
Source: PLoS One. 2015 Jun 8;10(6):e0128681. doi: 10.1371/journal.pone.0128681 (PMC4460016; doi:10.1371/journal.pone.0128681)
Supplement: S2 Table — (XLS) [file pone.0128681.s002.xls]

## Sheet: Data
Therapy since	IOP initial					Visual field classification	female/male	Test subjects		Scatter	IOP Examination	CCT	Sf/cpd logcontrast						glarefactorall	Logcontrast with glare				Flicker 20 Hz					Vis Acuity	Age		Nuclear Sclerosis	Cortical Spokes	Rim Area	P-value	Rim Volume	P-value	Height Variation Contour(mm)	P-value	Cup Shape measure	P-value	Mean RNFL thickness(mm)	P-value	Glaucoma Probability Score	Mean deviation	Loss variance	Mean Sensitivity log	Mean Sensitivity 1/Lambert
	Year	R	L	R	L	early=e, no = n		Nr.	Init.	Cquant	mmHG		0.5	Glarefactor 0,5	1.5	Glarefactor 1,5	3	Glarefactor 3	glarefactor	0.5	1.5	3		0.5	0,5 decimal	1.5	1,5 decimal	3
2004	2004	22		23		e	f	1		1.02	14	0.487	1.49	0.45	1.78	0.25	1.68	0.25	0.316667	1.04	1.53	1.43		0.83	0.147911	0.58	0.263027		20/20	74		2	1	0.78	0.0009	0.1	0.0009	0.34	0.51	-0.09	0.1	0.08	0.007	0.63	2.79	8.8	13.07	20.2768
2009	2009	24		22		e	m	2			14	0.503	1.76	0.58	2.03	0.49	1.98	0.47	0.513333	1.18	1.54	1.51		1.21	0.0616595	0.94	0.114815	0.59	20/15	69		1	0	1.31	0.02	0.27	0.1	0.33	0.47	-0.15	0.51	0.23	0.51	0.9	0.06	9.14	16.34	43.0527
2004	2004		23		22	e	f	3		1.16	12	0.52	1.21	0.4	1.86	0.6	1.76	0.65	0.55	0.81	1.26	1.11							20/20-	72		1	0	0.61	0.0009	0.08	0.0009	0.86	0.51	-0.03	0.02	0.06	0.001	0.92	3.55	37.36	12.53	17.9061
2005	2005		23		22	e	m	4			20	0.521	1.44	0.58	1.43	0.62	1.28	0.42	0.54	0.86	0.81	0.86		0.78	0.165959	0.91	0.123027		20/15	43		1	0	0.68	0.0009	0.13	0.0009	0.37	0.51	-0.08	0.01	0.09	0.004	0.73	2.68	19.31	16.58	45.4988
2006	2007		22		23	e	m	5			16	0.522	1.64	0.46	1.74	0.23	1.68	0.25	0.313333	1.18	1.51	1.43		0.83	0.147911	0.76	0.17378		20/20	56		1	0	1.39	0.004	0.33	0.11	0.32	0.3	-0.09	0.15	0.24	0.51	0.63	-0.51	12.85	18.45	69.9842
2008	2008	22		22		n	f	6		0.99	18	0.483	1.53	0.3	1.71	0.2	1.51	0.2	0.233333	1.23	1.51	1.31		0.63	0.234423				20/20	67		1	0	1.17	0.45	0.43	0.51	0.58	0.51	-0.29	0.51	0.33	0.51	0.09	-1.15	14.22	17.78	59.9791
2006	2007	23		24		n	f	9		0.76	16	0.514	1.78	0.4	1.98	0.34	1.96	0.28	0.34	1.38	1.64	1.68		0.68	0.20893	0.78	0.165959		>20/15	50		1	0	1.39	0.003	0.33	0.11	0.44	0.51	-0.08	0.11	0.28	0.51	0.9	0.77	10.28	17.72	59.1562
2004	2004	26		26		e	f	11			15	0.505	1.58		1.64	0.93	1.41		0.31		0.71								20/30	62		3	2	1.46	0.13	0.42	0.51	0.38	0.51	-0.13	0.33	0.2	0.34	0.88	4.85	28.04	12.43	17.4985
2009	2009		22		26	e	f	12		1.06	16	0.516	1.64	0.43	1.89	0.51	1.81	0.48	0.473333	1.21	1.38	1.33		0.56	0.275423				20/15	66		1	0	1.03	0.02	0.16	0.007	0.38	0.51	-0.24	0.51	0.16	0.14	0.65	-0.1	9.1	16.83	48.1948
2004	2004	22		22		e	m	13		0.92	15	0.501	1.86	0.92	2.06	0.62	2.01	0.68	0.74	0.94	1.44	1.33		0.68	0.20893	0.58	0.263027		20/15	69		1	0	0.92	0.0009	0.15	0.0001	0.26	0.15	-0.08	0.08	0.17	0.22	0.9	-0.06	19.37	16.46	44.2588
2007	2007	24		23		e	f	14		0.93	18	0.528	1.24	0.26	1.71	0.27	1.68	0.3	0.276667	0.98	1.44	1.38		0.91	0.123027	0.81	0.154882		20/20	60		1	0	1.41	0.51	0.52	0.51	0.52	0.51	-0.06	0.01	0.33	0.51	0.38	3.7	11.13	13.8	23.9883
2008	2008	22		22		n	m	16		0.99	19	0.528	1.59	0.51	1.74	0.51	1.74	0.43	0.483333	1.08	1.23	1.31		1.04	0.0912011	0.93	0.11749	0.53	20/15	52		1	0	1.06	0.0009	0.2	0.007	0.29	0.19	0.06	0.0009	0.2	0.34	0.86	0.88	9.99	17.39	54.8277
2007	2007		22		22	n	f	17			15	0.538	1.39	0.68	1.61	0.58	1.46	0.48	0.58	0.71	1.03	0.98		0.59	0.25704				20/25	65		2	0	1.49	0.02	0.26	0.03	0.28	0.15	-0.12	0.37	0.18	0.25	0.91	1.76	8.13	15.41	34.7536
2007	2007		24		23	e	f	19		0.92	14	0.534	1.71	0.3	1.96	0.5	1.93	0.27	0.356667	1.41	1.46	1.66		1.33	0.0467735	1.28	0.0524807	0.83	20/15	38		0.5	0	1.16	0.006	0.35	0.37	0.44	0.51	-0.09	0.04	0.3	0.51	0.66	3.05	28.1	16.76	47.4242
2009	2009		25		25	n	m	20		0.71	18	0.56	1.51	0.55	1.73	0.34	1.16	-0.22	0.223333	0.96	1.39	1.38		0.64	0.229087	0.48	0.331131		20/15	62		1	1	1.22	0.18	0.31	0.49	0.33	0.49	-0.15	0.36	0.24	0.51	0.27			17.66	58.3445
2004	2004		24		23	e	f	21		0.88	15	0.548	1.68	0.32	1.88	0.4	1.79	0.36	0.36	1.36	1.48	1.43							20/15	66		1	1	0.64	0.0009	0.13	0.0009	0.39	0.51	0.01	0.0009	0.2	0.36	0.89	1.44	27.12	15.29	33.8065
2004	2004		22		22	e	f	22		1.4	13	0.498	1.76	0.6	1.83	0.6	1.68	0.45	0.55	1.16	1.23	1.23		0.74	0.18197	0.69	0.204174		20/20	57		1	1	1.08	0.0009	0.32	0.3	0.7	0.51	-0.07	0.05	0.34	0.51	0.63	-1.28	10.68	19	79.4328
2009	2009	22		22			f	23		0.95	17	0.519	1.68	0.37	1.89	0.31	1.66	0.32	0.333333	1.31	1.58	1.34		0.98	0.104713	0.98	0.104713	0.73	20/15	37		0.5	0	1.12	0.009	0.25	0.06	0.38	0.51	-0.11	0.08	0.23	0.51	0.22	-0.14	5.66	20.17	103.992
2005	2005		23		22	e	m	24		1.18	15	0.557	1.73	0.47	2.08	0.59	1.96	0.35	0.47	1.26	1.49	1.61		1.03	0.0933254	0.78	0.165959	0.81	>20/15	52		1	0	1.65	0.24	0.42	0.51	0.45	0.51	-0.11	0.18	0.25	0.51	0.58	2.84	29.12	15.54	35.8096
2007	2007	22		22		e	m	26		1.49	14	0.549	1.43	1	1.59	1.03	1.16		0.676667	0.43	0.56			0.68	0.20893				20/25	73		2	2	1.41	0.05	0.34	0.31	0.4	0.51	-0.14	0.51	0.25	0.51	0.7	1.55	15.89	14.53	28.3792
2007	2007	22		22		n	f	27		1.04	12	0.501	1.63	0.45	2.03	0.27	1.98	0.85	0.523333	1.18	1.76	1.13		1.14	0.0724436	0.93	0.11749	0.56	20/15	61		1	0	0.99	0.0009	0.16	0.0009	0.37	0.51	0.07	0.0009	0.15	0.08	0.72	-1.03	13.44	18.32	67.9204
2004	2004		24		25	e	f	29		1.02	17	0.488	1.69	0.58	1.63	0.5	1.63	0.34	0.473333	1.11	1.13	1.29							20/20	74		1	0	1.32	0.01	0.42	0.51	0.56	0.51	-0.11	0.35	0.27	0.51	0.88	-1.81	20.91	17.55	56.8853
2007	2007	22		22		n	f	30		1.06	13	0.496	1.51	0.32	1.79	0.35	1.76	0.37	0.346667	1.19	1.44	1.39		0.88	0.131826				20/20	55		1	0	1.19	0.0009	0.33	0.06	0.46	0.51	-0.03	0.03	0.28	0.51	0.92	1.68	9.5	16.26	42.2669
2009	2009	22		22		e	f	31			16		1.76	0.45	2.13	0.45	2.04	0.45	0.45	1.31	1.68	1.59							20/20	67		1	1	1.35	0.46	0.41	0.51	0.39	0.51	-0.13	0.26	0.27	0.51	0.78	3.24	37.07	13.38	21.7771
2008	2008	23		23		n	m	32		1.09	16	0.505	1.64	0.58	1.83	0.45	1.66	0.27	0.433333	1.06	1.38	1.39		0.93	0.11749	0.73	0.186209		20/15	61		1	1	1.27	0.12	0.36	0.51	0.42	0.51	-0.12	0.16	0.27	0.51	0.75	-2.47	8.56	19.97	99.3116
2007	2007	24		24		n	f	33		0.89	16	0.536	1.78	0.5	1.93	0.3	1.98	0.4	0.4	1.28	1.63	1.58		0.88	0.131826	0.83	0.147911		20/20	52		1	0	1.52	0.02	0.23	0.006	0.24	0.05	-0.06	0.06	0.16	0.12	0.91	1.19	11.94	17.2	52.4807
2005	2005	26		26		n	m	35		0.95	19	0.519	1.78	0.54	1.98	0.4	1.64	0.05	0.33	1.24	1.58	1.59		1.18	0.0660693	0.76	0.17378	0.53	20/15	60		1	0	1.15	0.04	0.2	0.02	0.33	0.51	-0.12	0.16	0.17	0.14	0.4	-1.9	11.64	19.29	84.918
